# Supplementary material for: Age-related changes in motor planning for prior intentions: a mouse tracking reach-to-click task
Source: Front Psychol. 2024 Mar 18;15:1323798. doi: 10.3389/fpsyg.2024.1323798 (PMC10983849; doi:10.3389/fpsyg.2024.1323798)
Supplement: Supplementary file 1 [file Data_Sheet_1.CSV]

Participant	Age	Gender	hand	PorsuitRotor	SimpleRT	dailymouse	Group
1	18	1	right	0.82395	391.6779661	5	Young
2	19	1	mix	0.664125	318.559322	1	Young
4	19	1	right	0.776	304.6610169	5	Young
5	19	1	right	0.8312	356.8644068	1	Young
6	19	1	right	0.916225	306.4310345	1	Young
7	18	2	right	0.72925	345.1403509	1	Young
8	19	1	mix	0.84545	346.4827586	1	Young
9	19	2	right	0.864625	334.7966102	1	Young
10	19	2	right	0.8255	348.4067797	1	Young
11	21	1	right	0.738075	393.1754386	1	Young
12	19	2	mix	0.8817	374.3684211	1	Young
14	19	2	right	0.8933	437.5178571	4	Young
15	18	1	right	0.61305	398.4137931	1	Young
16	19	1	right	0.78815	315.2105263	1	Young
17	18	1	right	0.6126	495.9122807	4	Young
18	18	1	mix	0.9379	380.1525424	2	Young
19	18	1	right	0.7015	669.5762712	2	Young
20	19	1	right	0.7858	360.7931034	4	Young
21	20	1	right	0.823575	369.9137931	5	Young
22	20	1	right	0.86905	355.7586207	1	Young
23	19	1	right	0.708075	466.7758621	5	Young
24	20	1	right	0.8161	412.9830508	1	Young
25	18	1	right	0.68625	336.3220339	1	Young
26	20	1	right	0.840175	517.8983051	1	Young
27	20	1	right	0.578025	336.1016949	1	Young
28	18	1	right	0.8208	489.3965517	2	Young
29	18	1	mix	0.82905	343.3793103	4	Young
30	18	1	mix	0.608625	414.754386	5	Young
31	19	2	right	0.678475	464.5517241	4	Young
32	20	1	right	0.841425	303.9310345	1	Young
33	18	2	right	0.94155	307.3965517	5	Young
34	21	2	right	0.747125	335.0689655	4	Young
35	18	1	right	0.57935	320.8103448	1	Young
36	21	1	right	0.843525	305.8596491	1	Young
37	20	1	right	0.791675	404.6101695	1	Young
38	20	1	right	0.60715	398.7719298	1	Young
39	20	1	right	0.80065	382.1034483	1	Young
40	21	2	right	0.85515	329.5438596	3	Young
41	18	1	right	0.888575	316.1206897	1	Young
42	18	1	right	0.5639	326.362069	3	Young
43	22	1	right	0.77245	391.6440678	1	Young
44	18	1	right	0.687475	318.4915254	1	Young
45	19	1	mix	0.72335	382.5789474	4	Young
46	20	1	mix	0.765175	376.0701754	1	Young
47	20	1	right	0.80545	361.5932203	1	Young
48	20	1	right	0.8813	317.4576271	5	Young
49	18	2	right	0.77645	324.0169492	4	Young
50	19	2	right	0.874775	331.6610169	1	Young
51	18	1	right	0.7702	553.8448276	4	Young
52	20	1	right	0.73935	345.8813559	1	Young
53	18	1	right	0.91445	410.3275862	1	Young
54	20	2	right	0.7166	441.0526316	1	Young
55	18	1	right	0.74175	414.7931034	1	Young
56	18	1	right	0.866125	345.4745763	1	Young
101	63	2	right	0.219275	372.9824561	1	Older
102	43	1	right	0.36305	360.7894737	5	Older
103	60	2	right	0.088875	445.6	1	Older
104	67	1	right	0.01595	452.8421053	1	Older
105	55	2	right	0.01015	391.8474576	1	Older
106	54	2	right	0.294475	480.5892857	1	Older
107	59	1	right	0.23805	315.6101695	1	Older
108	52	2	right	0.192225	348.1754386	1	Older
109	60	2	right	0.0906	474.8490566	1	Older
110	58	1	right	0.512275	455.9827586	1	Older
111	54	2	right	0.5502	305.3333333	1	Older
112	68	1	right	0.685675	597.0689655	1	Older
113	58	2	right	0.104325	442.2280702	1	Older
114	45	2	right	0.11225	330.0344828	1	Older
115	54	1	right	0.086225	327.9824561	1	Older
116	64	1	right	0.201975	473.7586207	1	Older
117	61	1	right	0.74095	345.4385965	1	Older
118	54	2	right	0.619875	384.8245614	1	Older
119	54	2	right	0.112475	545.0689655	1	Older
120	48	2	right	0.1125	748.3965517	1	Older
122	55	2	right	0.27895	488.9491525	1	Older
123	55	2	right	0.061025	342.6551724	1	Older
124	40	1	right	0.305025	371.2931034	3	Older
125	43	2	right	0.487	329.8474576	4	Older
127	61	2	right	0.0974	473	1	Older
128	61	1	right	0.2635	345.8983051	1	Older
129	54	2	right	0.564	406.8644068	1	Older
130	61	2	right	0.46115	371.2105263	1	Older
131	52	2	right	0.055725	487.0338983	5	Older
132	46	2	right	0.4294	391.9491525	1	Older
133	52	2	right	0.109925	398.6842105	1	Older
134	48	2	right	0.19025	321.2280702	1	Older
135	67	1	right	0.2248	615.3728814	4	Older
136	68	2	right	0.240825	864.1186441	2	Older
