# Supplementary material for: Age-related changes in motor planning for prior intentions: a mouse tracking reach-to-click task
Source: Front Psychol. 2024 Mar 18;15:1323798. doi: 10.3389/fpsyg.2024.1323798 (PMC10983849; doi:10.3389/fpsyg.2024.1323798)
Supplement: Supplementary file 2 [file Data_Sheet_2.CSV]

side	fit	participant	group	ReachDur	ReachTimetoPeakAccPct	ReachPeakAcc	ReachPeakVel	ReachDecTimePct	DropDur	DropTimetoPeakAccPct	DropPeakAcc	DropPeakVel	DropDecTimePct	DropAdjTimePct
left	medium	1	young	665.78	0.092	20432.627	1583.275	0.811	693.728	0.08	22127.481	1825.773	0.792	0.5
left	loose	1	young	669.047	0.065	19330.577	1538.822	0.813	527.63	0.165	22432.549	1773.278	0.701	0.281
left	tight	1	young	593.414	0.073	22568.185	1719.674	0.807	926.542	0.213	25003.908	1906.7	0.707	0.445
right	tight	1	young	630.051	0.082	17534.474	1540.092	0.795	1056.999	0.049	21128.623	1639.595	0.858	0.64
right	loose	1	young	657.319	0.107	17415.379	1464.796	0.737	579.848	0.128	21774.54	1837.639	0.777	0.247
right	medium	1	young	637.347	0.081	18976.644	1561.361	0.778	687.379	0.083	22698.118	1880.99	0.8	0.386
right	medium	2	young	604.143	0.102	23014.226	2380.946	0.729	698.727	0.102	32195.015	2743.567	0.801	0.515
right	loose	2	young	557.584	0.117	27427.591	2556.033	0.752	510.5	0.109	37652.527	3144.772	0.782	0.46
right	tight	2	young	718.182	0.112	24288.002	2206.166	0.795	1049.382	0.069	25138.176	2479.168	0.826	0.629
left	medium	2	young	734.557	0.112	22402.41	2324.643	0.783	586.173	0.133	28958.465	2430.276	0.754	0.406
left	tight	2	young	623.224	0.128	23497.342	2387.705	0.768	803.498	0.063	26484.123	2279.407	0.805	0.504
left	loose	2	young	705.745	0.129	26193.337	2369.352	0.766	457.217	0.117	27746.17	2382.703	0.732	0.259
right	tight	4	young	575.9	0.128	39006.752	3546.048	0.769	827.368	0.08	18353.594	1770.7	0.8	0.532
right	loose	4	young	555.945	0.11	29833.603	2637.525	0.779	570.696	0.089	25345.172	2393.077	0.731	0.329
right	medium	4	young	595.934	0.132	38390.289	3403.602	0.759	702.821	0.065	21620.668	1889.31	0.831	0.417
left	tight	4	young	592.874	0.092	47440.196	3564.702	0.812	1002.332	0.11	23214.577	1989.493	0.78	0.565
left	medium	4	young	540.925	0.099	47376.732	3627.359	0.813	660.221	0.071	33151.864	2610.147	0.847	0.462
left	loose	4	young	615.853	0.103	41629.817	3285.956	0.789	594.504	0.063	25342.297	2102.211	0.807	0.42
left	medium	5	young	493.14	0.102	36715.498	2756.453	0.717	472.597	0.1	38856.874	2807.695	0.776	0.345
left	tight	5	young	521.535	0.09	45198.527	3146.536	0.825	883.706	0.069	32352.563	2528.079	0.831	0.597
left	loose	5	young	620.855	0.098	69461.44	4780.663	0.823	515.91	0.104	31277.902	2313.261	0.78	0.368
right	tight	5	young	671.406	0.079	49306.452	3744.301	0.836	685.217	0.069	28770.451	2474.708	0.788	0.51
right	loose	5	young	562.695	0.08	52525.748	3803.231	0.833	530.124	0.186	36572.897	2916.88	0.711	0.451
right	medium	5	young	545.564	0.091	43882.779	3302.496	0.807	588.001	0.08	41510.987	2956.933	0.845	0.515
right	medium	6	young	555.862	0.086	55096.405	3894.301	0.821	502.351	0.102	38000.851	3163.801	0.786	0.407
right	tight	6	young	497.41	0.096	55044.246	3820.366	0.82	600.537	0.087	46027.67	3663.477	0.832	0.552
right	loose	6	young	662.413	0.073	54302.261	3785.647	0.841	443.724	0.141	41011.401	3222.172	0.753	0.402
left	loose	6	young	622.426	0.093	55443.636	3754.72	0.755	459.163	0.096	34555.452	2776.726	0.74	0.409
left	medium	6	young	584.271	0.121	63881.13	4218.907	0.817	535.084	0.094	41785.673	3269.584	0.786	0.469
left	tight	6	young	545.692	0.125	61049.813	4363.514	0.794	558.208	0.104	33286.503	3015.314	0.757	0.518
left	medium	7	young	849.059	0.265	10265.8	1608.279	0.667	982.304	0.176	16738.702	1571.895	0.772	0.654
left	loose	7	young	735.464	0.124	18208.735	1735.314	0.699	740.742	0.142	27105.186	2421.352	0.781	0.499
left	tight	7	young	828.285	0.071	18383.427	1657.279	0.776	878.319	0.115	23999.166	2206.901	0.794	0.611
right	loose	7	young	962.709	0.137	24747.761	2100.242	0.777	541.254	0.09	48449.067	3411.733	0.835	0.518
right	medium	7	young	745.803	0.142	18411.169	1807.824	0.75	736.039	0.083	34026.261	2677.429	0.835	0.582
right	tight	7	young	807.415	0.042	16507.548	1833.015	0.674	707.556	0.08	35100.553	2778.104	0.709	0.496
right	tight	8	young	500.893	0.093	60369.961	4424.817	0.814	547.473	0.141	37167.547	3180.585	0.757	0.476
right	loose	8	young	522.639	0.096	56001.589	4134.595	0.804	458.596	0.14	48471.9	3888.944	0.738	0.461
right	medium	8	young	494.333	0.102	54582.478	4000.561	0.791	509.127	0.117	47829.865	3762.726	0.787	0.473
left	medium	8	young	664.14	0.102	60430.99	4251.595	0.825	491.122	0.1	50995.156	3679.964	0.8	0.458
left	tight	8	young	741.634	0.154	59732.951	4244.723	0.771	604.48	0.081	57015.905	4015.565	0.831	0.462
left	loose	8	young	540.956	0.089	57840.243	3862.806	0.786	402.428	0.128	48835.232	3457.36	0.758	0.338
left	medium	9	young	682.479	0.126	44328.756	3321.586	0.792	567.257	0.06	31785.031	2370.484	0.809	0.423
left	loose	9	young	535.893	0.096	47127.052	3458.564	0.813	426.647	0.085	43826.071	3044.549	0.777	0.502
left	tight	9	young	574.248	0.073	50563.967	3574.488	0.832	641.017	0.069	41319.155	2915.123	0.832	0.595
right	tight	9	young	462.147	0.103	44129.615	3387.568	0.783	758.823	0.067	34096.118	2879.957	0.848	0.581
right	medium	9	young	519.25	0.102	47823.607	3527.215	0.804	538.711	0.115	34497.224	2824.91	0.786	0.475
right	loose	9	young	537.75	0.087	53420.409	3893.03	0.822	386.491	0.128	34709.635	2909.096	0.724	0.272
right	loose	10	young	497.676	0.092	50351.16	3445.569	0.806	493.493	0.09	34506.352	2481.239	0.808	0.446
right	tight	10	young	493.427	0.101	49704.827	3462.537	0.807	878.293	0.052	33369.857	2450.487	0.862	0.597
right	medium	10	young	575.131	0.083	51653.94	3577.027	0.825	572.856	0.102	31566.332	2353.306	0.799	0.438
left	tight	10	young	454.367	0.097	61233.987	4166.573	0.814	492.594	0.086	46530.58	3230.609	0.839	0.481
left	medium	10	young	499.462	0.102	60639.457	4134.909	0.807	474.685	0.097	46378.58	3250.905	0.815	0.432
left	loose	10	young	479.352	0.135	59269.158	3961.149	0.785	443.888	0.147	41434.051	2970.145	0.749	0.229
left	loose	11	young	580.647	0.086	57459.121	3867.726	0.838	438.833	0.118	35545.852	2752.322	0.766	0.411
left	medium	11	young	593.864	0.082	47878.447	3322.346	0.839	601.351	0.074	34334.918	2467.06	0.83	0.449
left	tight	11	young	608.619	0.092	51123.022	3632.988	0.831	1130.346	0.045	41552.944	3002.661	0.893	0.662
right	tight	11	young	639.975	0.078	61729.845	4182.856	0.85	923.16	0.039	28663.727	2002.995	0.877	0.704
right	medium	11	young	649.466	0.068	47816.66	3204.699	0.863	612.576	0.069	33809.487	2249.453	0.853	0.563
right	loose	11	young	605.866	0.093	57312.166	3785.031	0.843	532.837	0.074	38843.926	2649.967	0.85	0.514
right	tight	12	young	626.872	0.102	32210.741	2554.535	0.815	719.284	0.062	37602.881	2641.549	0.86	0.535
right	medium	12	young	620.847	0.092	39165.461	3114.466	0.831	543.874	0.046	45527.754	2908.731	0.875	0.575
right	loose	12	young	617.792	0.091	36107.682	2649.072	0.838	455.836	0.064	36519.115	2465.631	0.817	0.388
left	medium	12	young	518.667	0.099	39844.64	3091.729	0.798	511.821	0.061	28221.512	2140.719	0.785	0.323
left	loose	12	young	601.162	0.088	38767.504	2997.86	0.757	459.066	0.092	40099.972	2813.152	0.806	0.357
left	tight	12	young	564.064	0.096	46346.512	3576.104	0.817	777.561	0.127	33297.228	2668.662	0.785	0.586
right	tight	14	young	615.796	0.094	54361.365	3799.88	0.832	691.469	0.075	34570.888	2771.464	0.844	0.449
right	loose	14	young	610.269	0.102	52333.139	3743.574	0.826	461.909	0.139	41417.53	3107.701	0.747	0.269
right	medium	14	young	559.093	0.105	53841.829	3771.224	0.804	511.94	0.123	36436.884	2961.99	0.787	0.432
left	loose	14	young	547.556	0.11	58968.659	3823.66	0.823	397.153	0.126	42113.634	3137.88	0.73	0.308
left	tight	14	young	530.468	0.113	63971.046	4287.211	0.806	670.371	0.091	32921.397	2631.113	0.821	0.557
left	medium	14	young	544.31	0.103	66100	4387.737	0.818	460.646	0.122	49108.892	3518.59	0.738	0.377
left	tight	15	young	656.749	0.078	23017.517	1970.345	0.775	1489.691	0.066	19621.701	1719.329	0.86	0.648
left	loose	15	young	639.231	0.103	23740.735	2085.07	0.795	538.187	0.093	22142.375	1873.094	0.759	0.346
left	medium	15	young	667.536	0.1	30229.687	2491.209	0.812	647.53	0.067	23606.109	1943.137	0.797	0.446
right	tight	15	young	667.677	0.114	33033.194	2761.542	0.758	941.309	0.07	24261.492	2196.191	0.833	0.511
right	loose	15	young	664.4	0.101	32642.993	2698.02	0.803	620.493	0.112	19182.975	1808.704	0.786	0.475
right	medium	15	young	671.354	0.093	33091.917	2679.892	0.806	775.128	0.109	21723.636	1927.545	0.77	0.379
right	loose	16	young	585.815	0.081	35710.155	2660.398	0.835	547.163	0.084	29667.362	2279.096	0.777	0.434
right	medium	16	young	520.089	0.086	37521.556	2919.664	0.804	522.811	0.097	26526.71	2109.172	0.795	0.377
right	tight	16	young	582.712	0.077	38766.449	3028.598	0.814	1111.741	0.051	32750.932	2533.17	0.865	0.726
left	loose	16	young	604.729	0.076	34486.213	2618.682	0.833	611.31	0.122	30360.775	2450.002	0.636	0.418
left	medium	16	young	560.267	0.085	37509.819	2799.696	0.819	738.584	0.152	32477.791	2392.931	0.774	0.565
left	tight	16	young	549.217	0.096	37563.895	3003.282	0.801	791.179	0.133	21356.876	1692.109	0.84	0.546
left	medium	17	young	658.724	0.093	28531.569	2098.549	0.816	777.113	0.111	22601.18	1732.152	0.795	0.386
left	loose	17	young	643.964	0.098	35200.151	2481.452	0.816	551.463	0.097	28261.634	2239.418	0.774	0.42
left	tight	17	young	582.782	0.111	33703.516	2674.195	0.77	922.854	0.061	24229.445	1984.487	0.859	0.643
right	tight	17	young	670.022	0.122	31067.416	2371.557	0.803	1807.523	0.036	15208.491	1403.298	0.877	0.687
right	loose	17	young	659.605	0.085	33860.728	2376.967	0.834	629.664	0.134	17911.17	1639.397	0.681	0.279
right	medium	17	young	734.468	0.079	39234.609	2796.643	0.837	790.953	0.108	15834.488	1629.41	0.774	0.356
right	medium	18	young	502.698	0.091	56355.914	3885.27	0.827	528.584	0.062	33923.6	2581.684	0.829	0.466
right	loose	18	young	494.301	0.145	53293.142	4011.254	0.748	435.881	0.08	37041.425	2725.738	0.795	0.326
right	tight	18	young	495.11	0.121	44713.323	3445.226	0.767	608.94	0.057	42225.979	3068.484	0.85	0.6
left	loose	18	young	632.485	0.087	55491.925	3717.505	0.829	472.612	0.112	31095.749	2590.266	0.778	0.411
left	tight	18	young	595.897	0.105	50810.395	3617.53	0.812	762.31	0.061	35634.234	2816.525	0.858	0.582
left	medium	18	young	614.316	0.092	57024.295	3867.998	0.838	530.855	0.096	28039.924	2332.58	0.8	0.53
left	tight	19	young	526.323	0.104	32209.976	2635.883	0.794	939.558	0.061	24544.549	1879.564	0.871	0.575
left	medium	19	young	614.028	0.114	33693.986	2733.106	0.789	547.987	0.108	20019.374	1961.444	0.715	0.284
left	loose	19	young	627.601	0.084	34537.139	2641.864	0.816	471.341	0.083	22569.433	1883.852	0.695	0.247
right	loose	19	young	629.118	0.081	36929.177	3125.027	0.812	511.918	0.103	22299.627	1891.391	0.759	0.308
right	medium	19	young	532.32	0.095	43309.631	3223.187	0.807	531.492	0.1	29331.26	2329.614	0.765	0.469
right	tight	19	young	572.158	0.101	38730.741	3093.125	0.814	802.975	0.056	24185.528	1911.891	0.871	0.561
right	medium	20	young	617.595	0.095	41622.092	3405.356	0.817	610.555	0.057	23051.449	1873.651	0.812	0.329
right	tight	20	young	577.065	0.143	36810.55	3398.947	0.757	1043.893	0.044	24180.456	2010.896	0.883	0.708
right	loose	20	young	589.437	0.1	38947.793	3180.25	0.805	531.128	0.07	29750.812	2334.407	0.805	0.399
left	tight	20	young	601.039	0.106	40064.728	3251.119	0.803	910.629	0.047	30720.56	2330.309	0.887	0.674
left	loose	20	young	597.56	0.115	38474.078	3232.254	0.795	525.268	0.082	27336.235	2139.781	0.756	0.379
left	medium	20	young	579.318	0.099	38302.781	3250.944	0.799	540.885	0.083	33480.211	2496.854	0.825	0.443
left	medium	21	young	491.104	0.09	57153.397	4139.109	0.819	500.671	0.101	41789.496	3309.551	0.779	0.422
left	tight	21	young	478.933	0.101	46653.349	3406.505	0.808	691.151	0.163	30947.878	2648.443	0.762	0.517
left	loose	21	young	506.12	0.093	53608.355	3841.296	0.826	477.996	0.108	35216.829	2833.729	0.789	0.361
right	loose	21	young	459.334	0.098	55285.833	3987.528	0.808	452.188	0.089	30377.731	2419.803	0.796	0.304
right	tight	21	young	525.512	0.108	57968.503	4088.841	0.8	610.735	0.065	31505.653	2569.615	0.817	0.5
right	medium	21	young	497.627	0.095	59663.665	4258.245	0.81	524.36	0.092	30025.471	2588.344	0.802	0.48
right	loose	22	young	471.083	0.101	63824.429	4600.393	0.804	443.313	0.106	35541.399	2753.229	0.776	0.287
right	tight	22	young	582.683	0.134	59579.74	4294.646	0.778	550.876	0.072	27607.549	2155.003	0.817	0.369
right	medium	22	young	539.417	0.151	53668.806	4156.218	0.752	476.323	0.116	27551.805	2340.932	0.733	0.283
left	medium	22	young	660.722	0.147	60165.621	4494.437	0.776	523.057	0.086	32560.556	2483.901	0.814	0.469
left	tight	22	young	569.6	0.17	52575.941	4100.468	0.73	695.007	0.06	41548.517	2956.522	0.867	0.61
left	loose	22	young	556.856	0.159	60377.268	4737.394	0.74	427.379	0.108	37421.714	2833.783	0.767	0.357
left	loose	23	young	547.574	0.099	35695.108	2704.318	0.798	633.801	0.121	27296.623	2402.741	0.784	0.496
left	medium	23	young	517.653	0.125	33961.293	2721.066	0.753	713.047	0.087	23383.191	2083.161	0.798	0.51
left	tight	23	young	623.01	0.098	31992.23	2542.969	0.789	685.87	0.099	26371.829	2468.429	0.769	0.451
right	medium	23	young	695.905	0.081	36745.886	2793.428	0.84	640.43	0.051	24579.941	1901.27	0.841	0.534
right	loose	23	young	541.022	0.122	34161.953	2612.256	0.769	500.342	0.06	29704.94	2261.84	0.812	0.37
right	tight	23	young	553.972	0.119	42709.295	3224.961	0.802	619.445	0.062	27163.751	2173.418	0.835	0.481
right	medium	24	young	501.076	0.102	52488.093	3657.138	0.815	579.024	0.086	28494.156	2511.357	0.802	0.377
right	loose	24	young	527.728	0.099	52128.501	3948.356	0.799	470.901	0.111	38114.427	2976.692	0.785	0.371
right	tight	24	young	536.85	0.103	62974.882	4575.044	0.82	526.1	0.085	24691.079	2140.093	0.769	0.246
left	medium	24	young	667.57	0.085	47293.456	3313.109	0.84	489.227	0.097	34529.733	2603.801	0.794	0.401
left	loose	24	young	585.837	0.083	44727.772	3142.32	0.831	589.826	0.108	26283.583	2336.655	0.784	0.435
left	tight	24	young	554.902	0.093	44699.629	3172.848	0.816	622.302	0.083	20860.034	1742.754	0.817	0.491
left	loose	25	young	691.591	0.157	39146.829	3152.219	0.777	588.439	0.164	25722.597	2084.125	0.756	0.464
left	tight	25	young	649.141	0.102	36958.081	2825.55	0.819	878.886	0.136	30390.53	2470.264	0.824	0.576
left	medium	25	young	714.04	0.075	40800.548	3109.216	0.836	721.804	0.105	31837.955	2626.352	0.822	0.475
right	medium	25	young	627.535	0.095	35060.408	2846.498	0.825	748.117	0.131	49189.945	3579.891	0.84	0.561
right	loose	25	young	669.22	0.147	39456.739	3178.669	0.776	699.48	0.114	43370.458	3378.595	0.818	0.615
right	tight	25	young	693.049	0.187	41602.686	3430.704	0.735	774.498	0.166	27224.27	2304.286	0.77	0.537
right	loose	26	young	647.431	0.138	25658.302	2638.841	0.782	585.007	0.087	19283.596	1705.528	0.8	0.238
right	medium	26	young	599.327	0.153	37549.096	3505.802	0.768	652.675	0.084	20272.856	1916.37	0.785	0.422
right	tight	26	young	595.885	0.122	30652.826	2655.635	0.792	821.44	0.129	17915.913	1913.017	0.768	0.444
left	medium	26	young	595.833	0.134	41824.082	3675.069	0.76	557.595	0.085	23606.12	1947.807	0.759	0.345
left	loose	26	young	507.793	0.157	29114.215	2847.541	0.716	547.379	0.102	24814.456	2020.306	0.773	0.243
left	tight	26	young	607.713	0.097	42584.58	3336.987	0.822	674.415	0.064	26904.901	2253.861	0.842	0.502
left	medium	27	young	612.514	0.092	45406.035	3300.569	0.836	650.733	0.064	33783.521	2483.773	0.855	0.489
left	loose	27	young	551.122	0.088	52960.136	3596.796	0.835	552.289	0.102	32542.646	2303.482	0.803	0.511
left	tight	27	young	574.346	0.094	63012.836	4302.451	0.834	697.475	0.057	32000.759	2473.664	0.836	0.648
right	tight	27	young	622.556	0.085	58443.455	3934.997	0.845	813.645	0.097	24376.843	2008.004	0.788	0.468
right	loose	27	young	597.687	0.076	54609.903	3690.407	0.847	499.609	0.08	36190.529	2700.842	0.815	0.411
right	medium	27	young	514.17	0.134	49069.917	3601.526	0.78	598.107	0.07	32070.841	2372.213	0.845	0.418
right	loose	28	young	592.49	0.09	40124.902	2951.887	0.829	621.878	0.105	19574.554	1862.848	0.764	0.36
right	medium	28	young	559.227	0.083	39601.703	2942.669	0.799	713.298	0.065	20363.973	1812.168	0.807	0.49
right	tight	28	young	540.848	0.099	38578.759	2939.173	0.802	981.104	0.129	21006.831	2071.754	0.725	0.448
left	loose	28	young	595.851	0.149	38126.226	3015.96	0.784	598.031	0.186	20000.782	1901.16	0.704	0.393
left	tight	28	young	627.746	0.085	52837.338	3725.708	0.839	803.733	0.121	25865.247	2384.276	0.805	0.536
left	medium	28	young	540.915	0.097	47189.269	3339.092	0.82	697.822	0.088	21258.589	1863.077	0.799	0.36
left	loose	29	young	542.672	0.103	44210.16	3424.508	0.803	489.858	0.133	27483.91	2503.275	0.681	0.212
left	medium	29	young	579.177	0.123	32437.163	2842.619	0.779	575.965	0.105	20091.322	1906.205	0.754	0.29
left	tight	29	young	601.125	0.14	36655.572	3108.294	0.736	810.121	0.086	26286.222	2442.411	0.832	0.572
right	medium	29	young	565.867	0.1	49305.085	3727.976	0.803	598.489	0.078	22673.087	2025.253	0.77	0.312
right	loose	29	young	522.613	0.117	42255.842	3092.111	0.773	500.224	0.088	24125.409	2055.054	0.746	0.253
right	tight	29	young	552.615	0.095	40018.153	2960.921	0.808	1033.114	0.041	20029.494	1690.675	0.867	0.556
right	tight	30	young	580.952	0.081	50867.358	3901.316	0.822	933.719	0.071	17999.658	1619.261	0.794	0.524
right	medium	30	young	692.672	0.086	51385.955	3769.304	0.824	717.458	0.094	14865.342	1599.011	0.764	0.493
right	loose	30	young	544.629	0.103	56711.631	4042.963	0.801	568.365	0.093	17511.879	1803.164	0.709	0.251
left	medium	30	young	561.048	0.086	50691.238	3740.52	0.827	694.153	0.14	22774.878	2217.997	0.766	0.455
left	loose	30	young	606.195	0.092	55978.292	4047.58	0.832	559.67	0.151	15931.194	1701.195	0.686	0.313
left	tight	30	young	567.788	0.085	53559.122	3875.671	0.829	1184.378	0.047	17949.955	1676.405	0.885	0.682
left	tight	31	young	547.663	0.148	23760.954	2481.442	0.658	843.814	0.088	28677.5	2492.683	0.812	0.454
left	medium	31	young	644.443	0.172	26265.858	2633.593	0.74	573.816	0.104	26224.836	2542.934	0.771	0.454
left	loose	31	young	569.773	0.091	26773.729	2634.826	0.731	472.726	0.068	25829.022	2069.623	0.779	0.281
right	medium	31	young	674.308	0.17	29986.634	2857.084	0.732	655.431	0.079	27314.813	2120.929	0.842	0.487
right	tight	31	young	753.991	0.205	30015.895	2840.059	0.716	765.093	0.133	23293.3	2086.046	0.734	0.421
right	loose	31	young	574.318	0.117	28949.936	2722.513	0.741	479.776	0.129	31764.07	2731.085	0.708	0.263
right	tight	32	young	651.009	0.108	31533.181	2922.604	0.774	1041.013	0.046	29004.552	2665.078	0.891	0.714
right	medium	32	young	574.139	0.095	37124.952	3060.655	0.788	594.937	0.079	35206.693	2905.297	0.828	0.519
right	loose	32	young	667.567	0.077	26339.053	2328.598	0.785	437.192	0.139	33278.105	3009.963	0.716	0.349
left	medium	32	young	542.475	0.099	44475.663	3402.98	0.786	639.235	0.073	45957.116	3236.035	0.803	0.518
left	loose	32	young	547.497	0.1	42505.755	3411.988	0.776	572.78	0.127	36541.712	2681.509	0.71	0.45
left	tight	32	young	534.278	0.111	43317.664	3344.792	0.778	926.22	0.091	39761.077	2838.418	0.882	0.635
left	medium	33	young	510.959	0.092	41329.157	3002.071	0.777	486.715	0.146	27625.77	2305.532	0.772	0.372
left	tight	33	young	587.952	0.178	57256.323	3994.178	0.721	631.938	0.067	31330.621	2456.902	0.839	0.459
left	loose	33	young	462.518	0.097	50585.631	3561.174	0.811	437.767	0.096	36715.685	2783.885	0.777	0.255
right	tight	33	young	541.875	0.115	39813.96	3236.028	0.778	788.249	0.063	30040.572	2656.25	0.851	0.628
right	medium	33	young	649.115	0.11	43663.261	3289.528	0.786	512.519	0.11	31360.975	2522.265	0.778	0.343
right	loose	33	young	576.261	0.098	44840.196	3210.31	0.812	475.46	0.122	33367.372	2764.034	0.765	0.377
right	medium	34	young	429.492	0.14	67964.214	4572.834	0.758	654.744	0.071	30587.187	2536.98	0.826	0.518
right	loose	34	young	396.058	0.127	70883.967	4777.818	0.775	465.3	0.098	38372.925	2879.654	0.794	0.443
right	tight	34	young	456.793	0.126	67097.325	4626.425	0.787	588.471	0.058	22137.832	1895.023	0.823	0.491
left	medium	34	young	582.519	0.116	62922.838	4328.474	0.798	542.997	0.095	37726.507	3071.412	0.806	0.501
left	tight	34	young	556.584	0.084	60003.023	4242.849	0.841	564.935	0.125	25154.801	2168.768	0.749	0.438
left	loose	34	young	482.896	0.105	60269.933	4203.169	0.807	471.42	0.085	25736.593	1997.56	0.714	0.342
left	loose	35	young	542.693	0.092	46637.23	3372.282	0.813	497.822	0.078	36353.144	2764.786	0.81	0.534
left	tight	35	young	530.128	0.096	50361.919	3533.903	0.83	1296.14	0.094	36082.212	2689.653	0.841	0.654
left	medium	35	young	521.005	0.093	54557.776	3883.35	0.821	621.007	0.056	28881.416	2377.585	0.777	0.446
right	tight	35	young	552.652	0.086	47194.875	3382.415	0.827	1273.098	0.025	24344.94	1859.654	0.892	0.618
right	medium	35	young	480.731	0.14	48673.738	3544.396	0.773	707.934	0.037	24753.634	1820.491	0.861	0.351
right	loose	35	young	491.923	0.107	45530.216	3431.836	0.798	514.6	0.118	26777.128	2001.605	0.779	0.4
right	medium	36	young	614.187	0.102	37670.044	2880.49	0.818	607.989	0.091	29039.185	2415.208	0.789	0.443
right	loose	36	young	662.466	0.083	40138.014	3249.609	0.822	537.199	0.083	24906.377	2106.659	0.763	0.433
right	tight	36	young	602.472	0.1	30872.232	2947.125	0.742	753.751	0.09	24324	2010.461	0.793	0.539
left	medium	36	young	612.347	0.088	42318.135	3263.741	0.828	667.939	0.096	36106.534	2753.87	0.825	0.58
left	loose	36	young	502.612	0.099	46707.848	3484.802	0.781	630.905	0.121	28254.739	2526.396	0.763	0.512
left	tight	36	young	625.009	0.085	45525.123	3554.354	0.822	794.331	0.058	23445.852	2134.625	0.821	0.531
left	loose	37	young	506.749	0.1	43293.782	3224.057	0.798	689.736	0.054	22859.17	1785.203	0.821	0.382
left	tight	37	young	537.361	0.09	44261.459	3071.688	0.814	889.725	0.179	26278.05	2016.373	0.77	0.493
left	medium	37	young	734.324	0.101	33995.029	2697.214	0.799	580.589	0.111	25967.45	1985.957	0.782	0.575
right	loose	37	young	605.98	0.091	56275.036	3817.08	0.829	452.536	0.086	36628.893	2673.855	0.81	0.385
right	tight	37	young	529.307	0.119	48526.672	3305.98	0.801	829.429	0.075	26883.532	2056.624	0.87	0.631
right	medium	37	young	551.176	0.113	53521.63	3719	0.79	620.263	0.083	31452.83	2258.644	0.844	0.589
right	loose	38	young	600.758	0.088	38029.032	3099.589	0.83	610.878	0.187	45488.278	3863.734	0.739	0.464
right	medium	38	young	690.712	0.087	38469.543	3272.866	0.821	735.825	0.121	36038.296	3414.665	0.805	0.597
right	tight	38	young	765.598	0.081	37524.758	3249.631	0.816	990.536	0.156	27673.539	2453.046	0.852	0.581
left	loose	38	young	602.428	0.085	51491.094	3892.932	0.833	604.633	0.082	41628.35	3142.638	0.826	0.507
left	medium	38	young	665.802	0.147	51299.667	3879.853	0.774	779.835	0.079	41373.596	3169.604	0.796	0.575
left	tight	38	young	580.723	0.081	46897.038	3508.472	0.84	824.285	0.049	52635.558	3780.545	0.885	0.678
left	medium	39	young	474.438	0.18	48090.018	3607.827	0.746	530.53	0.05	41799.31	2943.64	0.812	0.425
left	loose	39	young	585.837	0.086	51345.453	3646.024	0.837	434.151	0.044	45135.791	3009.34	0.829	0.412
left	tight	39	young	634.934	0.114	48703.067	3678.292	0.798	1480.353	0.045	45286.261	2938.909	0.95	0.778
right	medium	39	young	600.872	0.083	45723.344	3261.438	0.84	602.859	0.069	42034.471	2998.899	0.853	0.577
right	loose	39	young	514.281	0.086	58842.327	4160.472	0.816	525.591	0.075	44737.925	3262.668	0.829	0.454
right	tight	39	young	499.319	0.097	65924.877	4627.411	0.817	638.185	0.077	44969.065	3187.185	0.847	0.491
right	loose	40	young	519.37	0.098	44355.748	3064.562	0.809	475.707	0.086	41463.25	2951.846	0.825	0.425
right	medium	40	young	624.109	0.093	47103.123	3193.734	0.838	550.963	0.066	39044.017	2703.795	0.848	0.518
right	tight	40	young	514.147	0.099	44564.678	3272.379	0.803	766.804	0.068	43818.159	3116.813	0.868	0.596
left	medium	40	young	592.694	0.13	49916.978	3552.183	0.801	498.961	0.106	35639.311	2591.951	0.754	0.404
left	tight	40	young	547.052	0.093	44013.194	3285.064	0.789	1196.741	0.058	40247.68	2806.506	0.886	0.637
left	loose	40	young	517.745	0.107	52680.1	3523.895	0.818	463.798	0.082	36546.301	2611.722	0.807	0.298
left	tight	41	young	522.601	0.102	45761.171	3273.775	0.796	725.857	0.063	31325.393	2307.841	0.859	0.65
left	loose	41	young	414.465	0.113	55622.287	3735.534	0.778	432.321	0.085	37346.831	2645.679	0.807	0.436
left	medium	41	young	494.241	0.126	54488.116	3691.985	0.765	530.11	0.059	40895.215	2808.134	0.855	0.542
right	medium	41	young	545.999	0.094	52985.828	3523.148	0.834	438.752	0.095	43412.597	3139.962	0.795	0.345
right	loose	41	young	427.707	0.121	55764.289	3769.619	0.779	363.231	0.149	40179.779	2837.397	0.736	0.263
right	tight	41	young	491.018	0.099	66746.025	4491.611	0.819	481.669	0.062	44492.182	3063.56	0.83	0.441
right	medium	42	young	676.342	0.115	36558.001	2887.406	0.814	734.087	0.086	25050.523	1872.479	0.792	0.536
right	tight	42	young	596.588	0.118	45231.38	3437.659	0.751	962.037	0.067	23778.033	1890.023	0.877	0.618
right	loose	42	young	737.829	0.071	33003.036	2861.101	0.798	611.4	0.066	21310.639	1830.895	0.767	0.473
left	medium	42	young	737.919	0.113	39968.237	3262.042	0.823	570.329	0.078	24240.45	1946.616	0.806	0.43
left	loose	42	young	652.705	0.105	39469.051	3202.789	0.793	569.777	0.05	24719.171	1845.684	0.816	0.361
left	tight	42	young	778.682	0.124	38795.049	3029.795	0.781	1667.842	0.035	30005.542	2287.762	0.933	0.774
left	loose	43	young	517.801	0.095	46056.303	3290.709	0.805	490.079	0.085	52093.955	3504.059	0.8	0.461
left	tight	43	young	508.565	0.099	39029.106	2951.731	0.782	920.475	0.056	44217.951	3387.514	0.875	0.621
left	medium	43	young	614.19	0.077	45542.096	3236.406	0.84	731.072	0.057	41108.31	2909.01	0.875	0.577
right	medium	43	young	587.551	0.084	44894.321	3278.66	0.825	581.034	0.109	40633.393	2964.605	0.813	0.499
right	loose	43	young	493.073	0.09	49352.971	3578.649	0.816	450.134	0.094	49858.455	3654.511	0.799	0.301
right	tight	43	young	547.53	0.09	36065.676	2818.475	0.797	1087.314	0.06	43279.708	3035.892	0.89	0.618
right	loose	44	young	571.497	0.089	50432.232	3883.605	0.813	482.676	0.104	31994.252	2709.106	0.777	0.393
right	medium	44	young	601.296	0.09	53269.189	3619.344	0.824	586.768	0.073	36766.759	2896.087	0.833	0.42
right	tight	44	young	596.722	0.113	40659.43	3025.022	0.752	878.692	0.06	35399.799	2914.741	0.871	0.635
left	medium	44	young	640.974	0.084	48077.372	3357.086	0.837	581.614	0.157	43454.656	3416.208	0.751	0.454
left	loose	44	young	567.782	0.098	42451.039	3023.106	0.812	453.039	0.1	45478.2	3355.234	0.781	0.379
left	tight	44	young	546.762	0.1	61093.289	4289.081	0.818	1255.193	0.137	41472.092	3259.024	0.88	0.617
left	medium	45	young	546.155	0.09	34078.892	2724.019	0.791	777.788	0.069	28564.566	2409.535	0.846	0.491
left	loose	45	young	567.725	0.088	42606.441	3029.295	0.82	547.263	0.086	33456.314	2795.321	0.782	0.419
left	tight	45	young	613.468	0.072	30834.596	2546.496	0.801	799.629	0.073	35857.107	2840.133	0.855	0.576
right	medium	45	young	539.139	0.107	45727.325	3415.993	0.792	618.691	0.086	24178.108	2061.129	0.812	0.491
right	loose	45	young	534.396	0.092	39822.056	3120.259	0.791	479.984	0.125	29417.827	2426.631	0.775	0.338
right	tight	45	young	588.853	0.085	46160.784	3478.266	0.828	829.651	0.059	28275.786	2308.604	0.84	0.542
right	loose	46	young	527.511	0.105	36660.941	3081.029	0.779	553.097	0.186	24204.487	2112.871	0.707	0.365
right	tight	46	young	573.383	0.106	34526.468	2871.618	0.806	794.464	0.08	18700.404	1919.849	0.757	0.505
right	medium	46	young	534.323	0.09	37316.814	3064.836	0.792	578.803	0.097	24097.526	2225.104	0.75	0.408
left	loose	46	young	675.844	0.102	27675.313	2459.478	0.809	608.828	0.101	21590.26	2085.725	0.764	0.434
left	medium	46	young	610.298	0.087	33847.82	3114.556	0.789	692.924	0.148	23429.01	2269.543	0.768	0.441
left	tight	46	young	667.659	0.08	29560.998	2503.567	0.829	1035.809	0.122	18177.054	1923.387	0.797	0.525
left	tight	47	young	599.269	0.133	43874.906	3156.374	0.774	887.71	0.055	30717.142	2254.18	0.89	0.705
left	medium	47	young	599.305	0.08	40533.165	2876.882	0.832	527.502	0.093	32484.903	2391.053	0.804	0.312
left	loose	47	young	527.693	0.095	51885.821	3583.226	0.825	431.419	0.112	37740.98	2844.451	0.761	0.31
right	medium	47	young	557.699	0.085	46367.285	3261.875	0.83	572.791	0.078	27595.172	2121.087	0.83	0.414
right	tight	47	young	492.027	0.13	50934.761	3738.036	0.787	718.163	0.086	35953.721	2818.052	0.837	0.503
right	loose	47	young	449.388	0.105	50625.376	3653.09	0.783	449.785	0.096	32672.589	2620.991	0.788	0.434
right	loose	48	young	524.296	0.11	49878.26	3332.401	0.811	451.279	0.11	31431.858	2337.935	0.763	0.352
right	tight	48	young	539.305	0.116	45858.961	3157.224	0.814	734.804	0.036	33142.956	2266.66	0.86	0.596
right	medium	48	young	539.27	0.093	47207.419	3185.659	0.823	608.347	0.044	25858.741	2069.692	0.834	0.522
left	loose	48	young	529.334	0.088	49592.414	3393.412	0.825	488.27	0.08	35402.927	2622.71	0.782	0.538
left	tight	48	young	587.971	0.102	47430.945	3103.627	0.83	830.07	0.05	24180.88	1809.624	0.853	0.681
left	medium	48	young	523.721	0.1	54271.399	3664.362	0.818	638.341	0.043	24581.392	1983.7	0.783	0.504
left	tight	49	young	589.136	0.086	39724.542	2872.985	0.825	1077.062	0.059	23950.684	2120.174	0.854	0.571
left	medium	49	young	619.233	0.147	46322.684	3378.287	0.768	671.933	0.095	22909.473	1983.946	0.768	0.381
left	loose	49	young	545.929	0.088	44655.347	3260.369	0.819	597.368	0.138	25161.036	2277.576	0.761	0.395
right	medium	49	young	613.851	0.09	44708.051	3050.979	0.822	648.564	0.139	22075.703	1990.291	0.736	0.371
right	tight	49	young	735.697	0.135	47944.999	3468.933	0.776	1065.2	0.049	23969.391	1933.479	0.879	0.589
right	loose	49	young	673.206	0.084	43093.884	3048.956	0.832	477.923	0.081	29044.458	2268.506	0.808	0.365
right	tight	50	young	599.128	0.09	48242.292	3464.082	0.826	773.455	0.078	24407.36	2033.12	0.807	0.462
right	medium	50	young	587.528	0.092	49587.402	3378.721	0.828	597.919	0.093	28587.72	2155.058	0.811	0.483
right	loose	50	young	550.93	0.08	46931.637	3232.114	0.832	542.367	0.091	30564.851	2532.915	0.783	0.406
left	loose	50	young	495.818	0.111	50551.916	3374.264	0.786	395.348	0.145	43305.892	3227.212	0.72	0.245
left	tight	50	young	545.189	0.101	48178.882	3368.192	0.824	671.761	0.077	37752.911	2753.375	0.852	0.605
left	medium	50	young	517.573	0.098	62639.193	4265.873	0.823	492.415	0.088	46221.46	3365.448	0.818	0.462
left	loose	51	young	547.586	0.092	62415.242	4123.832	0.831	469.516	0.087	38516.118	2560.173	0.824	0.459
left	tight	51	young	509.873	0.107	48261.237	3321.834	0.798	831.478	0.05	35490.789	2410.93	0.898	0.643
left	medium	51	young	497.745	0.103	58423.763	3919.27	0.808	553.906	0.076	38758.695	2657.498	0.828	0.54
right	tight	51	young	514.106	0.098	57231.754	3835.168	0.81	860.978	0.061	21014.515	1963.974	0.846	0.594
right	loose	51	young	574.314	0.103	53647.271	3604.915	0.819	507.365	0.07	28769.377	2250.501	0.795	0.267
right	medium	51	young	590.906	0.104	46958.835	3207.455	0.828	645.114	0.056	23268.251	1926.743	0.749	0.412
right	loose	52	young	532.76	0.096	48986.73	3524.984	0.807	664.03	0.072	26569.17	2324.88	0.803	0.448
right	tight	52	young	553.125	0.103	57820.893	3898.149	0.817	932.197	0.125	30392.906	2821.139	0.79	0.524
right	medium	52	young	636.428	0.12	50219.112	3548.847	0.802	749.225	0.079	21522.87	1896.809	0.819	0.585
left	tight	52	young	557.861	0.081	52798.008	3770.569	0.839	1161.234	0.043	34159.833	2398.754	0.917	0.713
left	medium	52	young	455.924	0.107	58443.904	4113.244	0.795	674.321	0.061	30265.3	2287.979	0.854	0.443
left	loose	52	young	549.591	0.097	50958.342	3703.414	0.82	534.599	0.093	41375.915	2963.338	0.796	0.355
left	loose	53	young	695.857	0.072	47537.103	3516.691	0.826	444.223	0.109	35766.835	2837.871	0.763	0.354
left	medium	53	young	434.272	0.111	56240.497	3989.078	0.791	462.134	0.098	37110.972	2969.922	0.786	0.483
left	tight	53	young	570.6	0.089	54975.683	3877.334	0.827	702.049	0.074	36309.782	2806.193	0.85	0.538
right	loose	53	young	459.205	0.114	55350.808	3873.652	0.797	424.286	0.07	48529.152	3413.071	0.812	0.483
right	tight	53	young	515.854	0.103	53370.434	3800.232	0.814	537.272	0.11	40315.196	3194.466	0.785	0.381
right	medium	53	young	425.31	0.119	58049.838	4131.112	0.775	419.564	0.071	49536.371	3370.575	0.841	0.5
right	medium	54	young	662.14	0.073	22562.96	2098.081	0.781	716.26	0.077	17893.41	1758.009	0.769	0.419
right	loose	54	young	623.127	0.085	32509.835	2413.937	0.835	745.715	0.046	22014.058	1672.741	0.864	0.535
right	tight	54	young	611.131	0.102	30113.272	2444.191	0.802	915.121	0.048	18399.715	1590.923	0.829	0.565
left	loose	54	young	627.456	0.103	32407.164	2536.498	0.81	607.448	0.071	17653.386	1582.654	0.769	0.371
left	medium	54	young	644.268	0.078	36511.609	2579.771	0.843	613.755	0.08	20869.661	1922.967	0.752	0.346
left	tight	54	young	634.698	0.092	31260.669	2591.161	0.813	1183.157	0.039	18218.851	1583.925	0.895	0.689
left	medium	55	young	591.78	0.095	38885.533	3002.757	0.791	754.783	0.098	16874.99	1606.624	0.811	0.355
left	tight	55	young	611.004	0.103	34036.652	2512.194	0.787	1074.586	0.068	17630.607	1639.121	0.857	0.636
left	loose	55	young	653.06	0.091	38252.073	2869.153	0.805	513.251	0.104	21688.597	1952.592	0.754	0.4
right	medium	55	young	539.519	0.099	56766.765	3917.054	0.826	566.74	0.061	31857.845	2386.258	0.841	0.498
right	loose	55	young	702.573	0.148	40416.335	2932.032	0.779	529.878	0.068	24793.065	2147.582	0.746	0.366
right	tight	55	young	576.161	0.108	41489.422	2964.719	0.778	923.692	0.07	27077.807	2039.829	0.838	0.562
right	tight	56	young	653.579	0.074	34170.93	2482.51	0.848	904.524	0.07	19730.767	2115.938	0.815	0.59
right	loose	56	young	576.086	0.113	41795.727	3119.158	0.812	557.798	0.091	22433.012	2344.317	0.73	0.399
right	medium	56	young	649.431	0.092	34304.014	2692.797	0.818	622.248	0.082	18241.275	2084.986	0.76	0.435
left	tight	56	young	723.16	0.061	38319.831	2908.678	0.853	799.264	0.054	29761.774	2172.754	0.887	0.642
left	loose	56	young	582.622	0.11	48511.865	3481.579	0.804	502.339	0.093	39056.413	2854.952	0.806	0.378
left	medium	56	young	549.408	0.095	43319.148	3353.499	0.803	540.283	0.08	32194.796	2394.399	0.83	0.399
left	tight	101	old	1181.033	0.126	33034.864	3206.454	0.829	3055.243	0.031	17062.543	1685.696	0.906	0.84
right	tight	101	old	1014.91	0.102	11867.523	1425.085	0.797	3473.812	0.238	5300.747	765.906	0.756	0.628
left	medium	101	old	1036.547	0.077	15317.948	1592.477	0.772	1805.205	0.117	17319.955	1534.294	0.844	0.764
right	medium	101	old	801.818	0.083	20463.889	2062.603	0.803	1997.513	0.191	15382.128	1757.448	0.679	0.541
left	loose	101	old	978.832	0.053	12372.281	1188.624	0.803	2717.749	0.213	9135.786	945.737	0.763	0.716
right	loose	101	old	844.65	0.14	15945.345	1668.735	0.751	2432.614	0.413	19106.021	1639.689	0.55	0.427
left	tight	102	old	568.713	0.101	41478.047	3058.466	0.815	732.141	0.058	48367.766	3251.972	0.881	0.61
right	tight	102	old	616.159	0.087	47599.233	3242.208	0.842	1023.217	0.121	35058.026	2867.978	0.811	0.675
left	medium	102	old	602.476	0.153	51945.465	3725.834	0.766	485.994	0.105	52978.652	3819.782	0.815	0.422
right	medium	102	old	654.683	0.089	41363.161	3006.011	0.824	589.22	0.156	38535.8	2966.171	0.811	0.521
left	loose	102	old	489.95	0.096	45986.186	3364.487	0.794	592.04	0.067	61017.137	4214.501	0.861	0.577
right	loose	102	old	573.978	0.129	44364.763	3314.101	0.772	589.056	0.071	28375.253	2153.268	0.756	0.514
left	tight	103	old	1207.214	0.03	15078.233	1448.522	0.522	1254.088	0.269	9033.581	1279.019	0.667	0.462
right	tight	103	old	896.246	0.057	8711.668	1073.253	0.656	3567.179	0.121	17933.56	1511.781	0.848	0.643
left	medium	103	old	1137.401	0.059	22362.765	1971.843	0.863	1262.809	0.067	11070.605	1210.893	0.857	0.455
right	medium	103	old	1011.571	0.099	11947.229	1264.064	0.778	1470.071	0.082	19921.931	1664.661	0.76	0.583
left	loose	103	old	979.577	0.069	21142.753	2028.251	0.782	1459.442	0.268	12255.623	1248.315	0.571	0.375
right	loose	103	old	1124.298	0.055	11535.977	1238.443	0.851	1532.038	0.22	9331.889	1128.655	0.651	0.394
left	loose	104	old	949.417	0.219	23540.267	2200.141	0.777	9789.39	0.372	10752.366	828.505	0.619	0.456
left	tight	104	old	874.661	0.151	10191.371	1221.075	0.489	5267.413	0.16	11419.558	973.864	0.716	0.66
left	medium	104	old	1181.216	0.044	15017.521	1414.92	0.792	5210.879	0.293	11091.498	857.623	0.698	0.503
right	medium	104	old	1220.142	0.159	12911.561	1365.502	0.636	3405.772	0.301	17730.947	1523.944	0.688	0.643
right	tight	104	old	1001.844	0.121	19435.068	1871.974	0.801	5580.995	0.239	25061.129	2460.878	0.75	0.656
right	loose	104	old	1339.028	0.045	12498.803	1065.832	0.802	3176.688	0.306	18130.65	1458.995	0.669	0.544
left	tight	105	old	758.083	0.207	22460.93	1968.701	0.714	1618.879	0.17	19094.075	1972.416	0.791	0.658
right	tight	105	old	1161.183	0.193	19506.771	1958.355	0.689	1335.106	0.284	8572.791	1238.286	0.745	0.419
left	medium	105	old	976.321	0.13	13329.711	1551.932	0.824	1482.787	0.064	17751.781	1704.403	0.867	0.648
right	medium	105	old	955.294	0.153	19356.046	1733.847	0.816	1338.661	0.241	13234.766	1348.165	0.709	0.514
left	loose	105	old	986.514	0.165	18844.676	1717.094	0.818	1116.357	0.065	28196.788	2464.894	0.882	0.748
right	loose	105	old	944.749	0.165	22503.011	2003.696	0.824	1158.242	0.219	18220.959	1664.376	0.662	0.351
left	tight	106	old	864.765	0.293	15981.66	1681.378	0.62	4657.526	0.214	19037.853	1852.477	0.773	0.707
left	medium	106	old	931.531	0.256	17089.938	1716.829	0.668	2689.824	0.257	22199.845	2157.746	0.714	0.629
left	loose	106	old	1003.176	0.331	8400.055	986.895	0.609	2546.761	0.38	11111.409	1129.976	0.507	0.43
right	tight	106	old	1067.422	0.168	21987.211	2010.394	0.783	3200.699	0.173	19094.426	1568.166	0.813	0.759
right	medium	106	old	1224.319	0.216	14192.579	1628.078	0.715	2416.687	0.362	8921.972	1171.996	0.554	0.465
right	loose	106	old	1115.232	0.287	15263.343	1598.546	0.666	2019.141	0.371	10381.17	1176.908	0.427	0.36
left	tight	107	old	1206.259	0.217	22091.772	2046.413	0.768	3200.346	0.302	17539.549	2037.27	0.846	0.516
left	loose	107	old	856.028	0.09	25638.193	2170.954	0.848	1030.734	0.171	21147.187	2239.388	0.731	0.505
left	medium	107	old	1212.838	0.187	26666.195	2595.005	0.76	1022.93	0.273	16749.35	1827.619	0.641	0.347
right	loose	107	old	1145.021	0.344	18990.988	1948.22	0.674	1156.92	0.166	10443.143	1044.667	0.774	0.625
right	medium	107	old	1204.486	0.136	21684.05	2017.187	0.75	1307.639	0.048	15033.307	1422.369	0.821	0.621
right	tight	107	old	1222.087	0.216	13699.807	1547.485	0.713	2856.132	0.056	11497.454	1258.092	0.893	0.816
left	loose	108	old	1079.941	0.091	15853.989	1510.566	0.841	1234.299	0.318	12431.723	1235.844	0.63	0.347
left	medium	108	old	1009.253	0.091	16542.283	1632.684	0.836	1302.524	0.446	9763.232	1136.413	0.367	0.183
left	tight	108	old	874.866	0.383	11924.175	1014.678	0.567	2299.273	0.095	9252.907	1264.912	0.863	0.737
right	loose	108	old	818.53	0.134	20625.662	1857.201	0.71	1105.647	0.306	9904.454	1127.66	0.477	0.07
right	medium	108	old	663.649	0.077	12884.376	1732.333	0.658	1609.054	0.65	7438.213	679.079	0.32	0.21
right	tight	108	old	822.332	0.065	14808.44	1944.345	0.764	1398.103	0.264	6565.181	891.957	0.713	0.586
left	medium	109	old	1272.932	0.143	8685.311	1066.118	0.741	1881.523	0.271	12374.413	1576.388	0.671	0.453
left	loose	109	old	1238.184	0.064	14201.597	1696.22	0.833	1487.661	0.151	16339.478	1597.737	0.808	0.403
left	tight	109	old	1055.836	0.228	8785.786	1106.949	0.667	3344.947	0.056	14130.399	1587.428	0.905	0.814
right	loose	109	old	848.805	0.074	11381.164	1615.781	0.79	1937.831	0.298	17707.798	1872.214	0.645	0.565
right	medium	109	old	1146.196	0.056	11708.108	1647.843	0.831	1640.453	0.287	13906.202	1427.314	0.672	0.429
right	tight	109	old	962.523	0.061	9600.759	1033.094	0.721	3099.863	0.15	16659.36	1948.616	0.785	0.693
left	tight	110	old	945.519	0.056	11277.853	1056.049	0.758	3162.536	0.26	5800.533	772.531	0.797	0.652
right	tight	110	old	845.659	0.311	23590.422	1981.148	0.846	2219.561	0.151	6509.408	972.263	0.776	0.689
left	medium	110	old	1232.193	0.269	16307.782	1850.122	0.781	1784.582	0.484	4668.525	607.4	0.678	0.452
right	medium	110	old	1043.118	0.055	14005.127	1410.723	0.855	1994.365	0.49	13525.361	1275.682	0.374	0.219
left	loose	110	old	826.926	0.107	21257.961	1983.681	0.753	1580.091	0.284	5250.938	827.548	0.456	0.251
right	loose	110	old	887.323	0.063	16939.537	1561.009	0.817	1640.641	0.196	9285.022	1032.224	0.728	0.104
left	loose	111	old	998.631	0.499	6712.52	1184.317	0.348	2476.586	0.359	8451.618	1101.865	0.736	0.517
left	tight	111	old	612.563	0.651	11895.454	1492.516	0.223	3243.067	0.473	10597.609	1380.856	0.54	0.468
left	medium	111	old	1103.161	0.619	8446.023	1339.754	0.334	1864.915	0.276	6956.098	920.761	0.707	0.673
right	tight	111	old	1120.034	0.365	9853.409	936.367	0.336	2645.562	0.316	7776.693	776.272	0.609	0.566
right	loose	111	old	1254.344	0.313	19172.826	1375.071	0.634	2423.399	0.331	9942.546	1155.522	0.651	0.448
right	medium	111	old	1084.391	0.371	17648.649	1282.726	0.581	1945.524	0.157	4095.117	429.977	0.818	0.149
left	loose	112	old	723.288	0.363	14678.523	1596.207	0.744	2272.893	0.435	12179.977	1134.713	0.469	0.471
left	medium	112	old	850.994	0.367	13958.769	1419.724	0.763	2884.063	0.279	11271.897	1253.753	0.752	0.695
left	tight	112	old	945.084	0.526	22968.618	2072.909	0.74	1841.492	0.114	11263.79	1130.232	0.778	0.462
right	medium	112	old	1032.411	0.113	24571.369	2279.629	0.837	2296.472	0.489	12344.143	1445.21	0.655	0.515
right	tight	112	old	989.159	0.331	13380.078	1219.815	0.716	2673.736	0.179	8835.784	1161.887	0.736	0.556
right	loose	112	old	933.057	0.084	20681.514	1603.561	0.852	1978.477	0.254	11095.492	1125.74	0.71	0.561
left	tight	113	old	962.631	0.32	12443.542	1811.739	0.664	3895.308	0.275	10294.536	1307.314	0.731	0.598
left	loose	113	old	1141.284	0.082	13287.612	1415.98	0.856	2016.575	0.38	9442.215	1435.745	0.617	0.521
left	medium	113	old	1028.659	0.154	17401.455	1897.272	0.71	3940.898	0.1	14457.75	1475.507	0.879	0.788
right	medium	113	old	1130.471	0.189	9499.733	1102.418	0.686	2206.735	0.101	27987.256	2091.881	0.837	0.537
right	tight	113	old	1225.161	0.186	8657.261	1214.812	0.691	7140.153	0.073	18119.697	1593.429	0.861	0.824
right	loose	113	old	873.974	0.252	10583.685	1375.968	0.597	1319.058	0.147	27503.596	2214.866	0.811	0.694
left	tight	114	old	1053.376	0.129	15319.675	1625.437	0.837	2817.807	0.088	17357.849	1623.658	0.877	0.835
right	tight	114	old	993.841	0.099	13700.156	1602.338	0.793	2390.141	0.092	11096.758	1088.407	0.85	0.668
left	medium	114	old	1189.457	0.126	16479.149	1778.675	0.781	1807.638	0.133	14890.283	1534.329	0.84	0.745
right	medium	114	old	1194.444	0.06	16043.749	1738.785	0.842	1922.006	0.301	10904.522	1480.522	0.639	0.521
left	loose	114	old	965.886	0.126	25880.568	2719.009	0.766	1241.406	0.143	15922.434	1659.601	0.835	0.678
right	loose	114	old	756.709	0.078	18190.138	1695.876	0.805	1137.933	0.208	21512.329	2099.377	0.718	0.567
left	tight	115	old	1286.462	0.359	11945.819	1287.938	0.607	2364.107	0.369	18305.792	1661.055	0.614	0.558
right	tight	115	old	1165.425	0.118	12821.75	1610.28	0.736	2006.936	0.178	14912.678	1427.788	0.796	0.496
left	medium	115	old	892.456	0.134	15466.367	1458.739	0.728	1768.784	0.292	16541.378	2002.747	0.657	0.58
right	medium	115	old	1095.427	0.387	10011.348	1048.332	0.612	1778.736	0.264	14312.428	1428.076	0.676	0.555
left	loose	115	old	1160.686	0.172	17582.253	1634.093	0.84	1458.171	0.31	11395.866	1103.512	0.546	0.468
right	loose	115	old	976.406	0.292	8592.227	1260.667	0.664	2280.418	0.318	12146.722	1086.099	0.643	0.49
left	medium	116	old	1179.675	0.376	14951.186	1304.524	0.688	2019.467	0.565	9789.15	1232.038	0.436	0.336
left	tight	116	old	1330.012	0.234	21609.414	2062.954	0.59	3361.397	0.192	30470.014	2806.717	0.796	0.736
left	loose	116	old	954.231	0.22	16192.24	1541.944	0.711	2722.346	0.548	23305.946	2358.731	0.607	0.526
right	tight	116	old	1610.033	0.054	7813.069	895.782	0.902	2573.079	0.319	14319.401	1197.465	0.662	0.625
right	medium	116	old	1102.134	0.343	9638.643	1190.063	0.667	3012.818	0.445	13148.532	1137.648	0.49	0.454
right	loose	116	old	997.929	0.07	17148.476	1346.216	0.895	2559.68	0.151	9890.707	801.169	0.83	0.805
left	medium	117	old	1076.059	0.19	12081.676	1329.809	0.71	3401.227	0.282	15973.683	1345.533	0.702	0.641
left	loose	117	old	1233.651	0.347	11056.488	1329.846	0.577	3843.597	0.445	7068.561	790.23	0.715	0.649
left	tight	117	old	1094.136	0.127	12166.73	1466.281	0.745	7152.122	0.38	11986.903	1195.571	0.639	0.601
right	medium	117	old	1001.835	0.068	10236.749	1362.018	0.755	4044.802	0.384	21301.313	1633.779	0.597	0.537
right	loose	117	old	1045.661	0.297	7257.956	963.91	0.658	3586.228	0.424	10524.802	922.841	0.47	0.389
right	tight	117	old	1128.621	0.3	7743.185	1151.307	0.661	5716.861	0.381	9981.419	852.677	0.609	0.531
left	tight	118	old	783.327	0.081	19146.419	2027.139	0.786	1122.129	0.064	18699.378	1843.51	0.791	0.581
right	tight	118	old	1001.393	0.096	13511.067	1481.29	0.815	1117.979	0.123	18254.63	1881.804	0.806	0.377
left	medium	118	old	780.469	0.092	24889.311	2327.733	0.824	961.884	0.086	20330.206	2086.173	0.847	0.554
right	medium	118	old	971.612	0.055	14944.496	1540.002	0.791	976.672	0.091	16021.334	1726.113	0.76	0.467
left	loose	118	old	647.31	0.092	23172.608	2233.516	0.783	794.741	0.148	28465.977	2478.399	0.788	0.554
right	loose	118	old	944.518	0.084	17103.418	1746.255	0.83	1013.235	0.113	10996.708	1443.593	0.697	0.416
left	tight	119	old	761.152	0.057	22711.512	1649.895	0.873	804.067	0.355	12451.387	1285.791	0.682	0.477
right	tight	119	old	973.157	0.118	18690.97	1788.975	0.803	2865.939	0.111	16494.32	1868.694	0.886	0.817
left	medium	119	old	835.232	0.125	19017.282	1717.452	0.69	884.515	0.095	16534.964	1497.931	0.775	0.421
right	medium	119	old	969.291	0.242	12515.425	1642.825	0.676	1067.969	0.241	28804.023	2563.564	0.702	0.509
left	loose	119	old	599.376	0.091	21317.157	1678.904	0.596	764.014	0.383	18393.835	1799.438	0.563	0.406
right	loose	119	old	1039.222	0.047	18114.973	1681.139	0.815	981.05	0.174	19561.494	1926.377	0.688	0.379
left	loose	120	old	1084.815	0.222	24041.999	2018.675	0.721	1495.207	0.186	12607.551	1278.081	0.74	0.414
left	tight	120	old	752.602	0.507	21973.776	2206.668	0.392	3666.592	0.478	23361.108	2022.547	0.563	0.518
left	medium	120	old	1161.569	0.308	19180.946	1737.175	0.641	1887.166	0.599	16848.914	1521.187	0.608	0.251
right	medium	120	old	916.018	0.253	17932.865	1462.147	0.697	1940.813	0.402	10479.436	1164.284	0.523	0.433
right	loose	120	old	1015.413	0.265	8372.994	1108.261	0.477	1729.18	0.301	28169.959	2035.659	0.676	0.59
right	tight	120	old	1277.096	0.151	18709.988	1581.804	0.822	4824.001	0.12	39889.592	3021.785	0.873	0.843
left	loose	121	old	1169.203	0.242	14671.843	1747.127	0.687	2682.457	0.348	6394.26	1022.41	0.75	0.435
left	tight	121	old	1050.16	0.505	18798.576	2311.706	0.739	3001.876	0.106	6288.739	971.084	0.783	0.58
left	medium	121	old	1081.035	0.236	17277.336	2003.264	0.707	2914.914	0.313	5007.867	883.746	0.672	0.476
right	loose	121	old	1076.298	0.155	12644.418	1650.559	0.685	1781.02	0.287	9045.014	890.166	0.645	0.435
right	medium	121	old	1312.25	0.315	16440.547	2010.631	0.637	2211.314	0.165	11670.615	1149.629	0.808	0.576
left	loose	122	old	1089.432	0.486	12555.399	1238.242	0.662	2476.425	0.293	9604.036	1064.264	0.656	0.577
left	medium	122	old	1224.852	0.239	9242.114	1203.68	0.538	2862.801	0.276	8589.36	925.626	0.695	0.526
left	tight	122	old	866.835	0.097	15010.88	1642.31	0.779	4100.957	0.045	7333.355	902.526	0.931	0.874
right	loose	122	old	1105.983	0.157	11244.031	1244.372	0.699	1688.983	0.34	17618.904	1600.733	0.692	0.386
right	medium	122	old	1089.871	0.289	8541.043	1110.334	0.587	2163.293	0.361	9931.796	1119.639	0.732	0.637
right	tight	122	old	1084.601	0.192	10454.509	1158.337	0.743	2645.5	0.342	22150.731	1970.873	0.639	0.59
left	tight	123	old	1273.819	0.195	20711.211	1683.359	0.765	3274.592	0.184	17282.584	1462.379	0.766	0.67
left	medium	123	old	1368.086	0.223	16172.712	1505.282	0.703	1759.547	0.145	16151.993	1600.241	0.809	0.553
left	loose	123	old	1181.355	0.392	22584.257	1807.998	0.633	1359.093	0.201	21996.778	1788.132	0.674	0.671
right	medium	123	old	1381.873	0.137	17368.376	1776.754	0.721	1632.404	0.377	13554.956	1360.612	0.794	0.442
right	tight	123	old	1044.865	0.04	19591.058	1705.651	0.851	5383.977	0.093	17190.098	1600.67	0.887	0.711
right	loose	123	old	1183.502	0.228	12120.879	1407.263	0.696	1828.068	0.497	14284.51	1618.14	0.619	0.495
left	tight	124	old	654.792	0.082	15656.46	1534.707	0.697	1025.909	0.059	21908.363	2158.235	0.852	0.558
right	tight	124	old	657.924	0.102	19984.525	1994.021	0.711	810.691	0.091	22642.16	2007.273	0.84	0.481
left	medium	124	old	818.822	0.132	14226.73	1562.773	0.744	829.712	0.12	15744.992	1808.047	0.794	0.537
right	medium	124	old	764.414	0.07	21467.154	1999.117	0.812	765.731	0.055	23452.794	1918.332	0.789	0.605
left	loose	124	old	794.332	0.128	13271.142	1452.107	0.76	771.848	0.137	14689.269	1801.885	0.782	0.596
right	loose	124	old	752.332	0.115	20253.037	1989.121	0.779	646.54	0.114	21140.43	1974.906	0.711	0.363
left	tight	125	old	605.515	0.131	28193.83	2125.569	0.751	1560.08	0.043	16015.151	1335.946	0.912	0.599
right	tight	125	old	553.184	0.155	36011.695	3126.668	0.745	832.991	0.067	22001.903	1961.251	0.854	0.655
left	medium	125	old	661.381	0.2	19744.844	1942.78	0.69	1103.355	0.044	28347.926	2122.338	0.902	0.65
right	medium	125	old	682.479	0.11	32279.836	2999.238	0.793	692.003	0.065	19676.829	1601.946	0.855	0.366
left	loose	125	old	724.618	0.124	19950.03	1768.666	0.768	836.127	0.184	22909.225	1817.817	0.834	0.391
right	loose	125	old	612.74	0.147	34710.077	2909.486	0.757	730.141	0.052	21443.569	1722.351	0.741	0.503
left	loose	126	old	1286.755	0.197	11573.891	1510.692	0.712	4088.996	0.431	4662.724	665.948	0.589	0.539
left	medium	126	old	625.903	0.163	19174.463	1960.87	0.667	5777.673	0.366	10804.398	1074.079	0.667	0.622
left	tight	126	old	927.378	0.115	12791.69	1333.481	0.755	4889.795	0.214	7369.97	657.481	0.774	0.737
right	medium	126	old	831.558	0.064	15619.413	1579.798	0.755	3586.505	0.284	16085.614	1352.375	0.699	0.422
right	loose	126	old	1144.382	0.091	10990.901	1618.78	0.773	2441.72	0.542	9061.943	832.547	0.437	0.24
left	tight	127	old	778.167	0.057	11431.256	1349.55	0.774	4205.696	0.094	7757.017	820.706	0.875	0.673
left	loose	127	old	865.376	0.172	22047.263	2119.454	0.739	1740.665	0.315	13243.825	1457.038	0.636	0.345
left	medium	127	old	805.031	0.061	15519.536	1502.849	0.806	1878.107	0.32	12796.097	1297.296	0.625	0.476
right	loose	127	old	1026.639	0.055	14719.817	1520.215	0.783	1838.601	0.412	15151.306	1814.459	0.548	0.215
right	medium	127	old	1259.169	0.032	14126.128	1333.546	0.813	1860.9	0.326	15678.804	1734.726	0.572	0.415
right	tight	127	old	823.187	0.063	15873.208	1492.176	0.628	3192.58	0.164	9712.098	879.692	0.816	0.579
left	loose	128	old	976.282	0.125	28177.598	2457.584	0.822	1511.835	0.198	22657.343	1952.078	0.752	0.65
left	tight	128	old	984.485	0.061	30839.54	2307.921	0.869	1600.147	0.264	25806.2	2087.385	0.732	0.594
left	medium	128	old	955.359	0.169	23580.743	1926.635	0.723	2994.643	0.254	23880.974	1904.231	0.762	0.712
right	medium	128	old	881.863	0.085	21486.757	1796.7	0.825	1685.449	0.401	26080.152	1996.204	0.57	0.344
right	tight	128	old	783.066	0.045	18192.163	1750.029	0.815	3823.362	0.499	35596.017	2423.959	0.484	0.453
right	loose	128	old	704.056	0.085	24473.429	1865.493	0.838	1873.539	0.115	34326.261	2584.766	0.831	0.627
left	tight	129	old	814.815	0.062	19565.059	1594.046	0.737	1807.099	0.246	11112.84	1289.149	0.704	0.591
left	loose	129	old	791.213	0.15	20327.266	1694.11	0.768	1677.066	0.08	9248.869	1007.083	0.844	0.597
left	medium	129	old	1014.825	0.181	30021.484	2614.539	0.695	1310.685	0.284	8057.589	972.958	0.656	0.451
right	medium	129	old	927.905	0.084	21900.468	2179.453	0.766	1468.082	0.211	19428.907	1725.368	0.667	0.538
right	tight	129	old	896.295	0.061	21010.516	1734.435	0.877	1262.6	0.114	14835.501	1475.33	0.819	0.646
right	loose	129	old	1080.53	0.095	25208.913	2055.113	0.807	1221.769	0.146	16681.302	1486.423	0.781	0.597
left	loose	130	old	1080.948	0.192	9215.868	1287.693	0.604	1185.977	0.363	19082.467	2226.823	0.565	0.31
left	tight	130	old	1032.535	0.113	11251.567	1396.98	0.753	1580.194	0.081	13290.89	1317.501	0.863	0.685
left	medium	130	old	1049.977	0.237	12766.024	1411.807	0.655	1460.156	0.167	18441.968	1746.653	0.779	0.586
right	loose	130	old	1211.618	0.141	14940.399	1517.969	0.8	1310.708	0.342	10729.917	1363.704	0.662	0.428
right	tight	130	old	1102.591	0.305	9960.622	947.897	0.717	6432.823	0.109	13952.905	1531.491	0.858	0.816
right	medium	130	old	1007.877	0.048	10587.496	1318.933	0.705	2106.733	0.246	9166.086	1000.795	0.588	0.405
left	tight	131	old	608.04	0.074	34324.634	2467.062	0.845	1291.191	0.318	24051.129	2070.514	0.627	0.504
right	tight	131	old	689.498	0.086	38127.168	2742.221	0.817	971.978	0.081	34351.9	2682.484	0.869	0.681
left	medium	131	old	762.715	0.085	36855.832	2991.303	0.839	653.236	0.061	21342.331	1746.707	0.813	0.554
right	medium	131	old	647.805	0.088	44208.828	3089.141	0.85	634.14	0.058	25972.653	2261.881	0.711	0.443
left	loose	131	old	696.504	0.094	31106.387	2552.533	0.817	856.42	0.077	22952.178	2196.194	0.833	0.656
right	loose	131	old	619.247	0.071	43104.142	3130.78	0.852	476.094	0.098	36234.333	2849.462	0.753	0.435
left	tight	132	old	594.538	0.194	19893.672	2292.437	0.684	1122.771	0.146	17159.132	1856.528	0.787	0.602
right	tight	132	old	843.429	0.101	20761.459	2261.681	0.793	1235.495	0.149	12368.383	1310.453	0.861	0.632
left	medium	132	old	724.66	0.153	27885.409	2858.091	0.75	1097.575	0.129	18064.833	1625.467	0.78	0.65
right	medium	132	old	668.421	0.127	18766.156	2056.175	0.689	1164.476	0.17	13809.645	1347.604	0.693	0.346
left	loose	132	old	553.063	0.114	24041.691	2281.419	0.727	959.123	0.08	19982.736	2127.736	0.847	0.7
right	loose	132	old	696.538	0.123	17830.959	2044.125	0.751	900.726	0.417	11270.065	1206.515	0.566	0.254
left	tight	133	old	1330.394	0.263	3111.524	599.372	0.198	3957.732	0.24	4311.995	574.126	0.74	0.11
left	loose	133	old	1166.56	0.36	5728.533	827.573	0.565	2568.779	0.477	19189.656	1929.334	0.484	0.411
left	medium	133	old	1190.844	0.547	8320.169	1035.309	0.416	2170.565	0.309	13689.354	1270.462	0.648	0.231
right	loose	133	old	1088.67	0.261	8180.102	1118.03	0.629	2215.432	0.341	14983.524	1344.31	0.709	0.397
right	medium	133	old	1014.688	0.09	7635.332	1008.84	0.714	1382.553	0.121	28714.582	2118.141	0.595	0.464
right	tight	133	old	1207.037	0.381	9064.219	1086.34	0.796	2986.458	0.179	12976.46	1128.864	0.807	0.694
left	tight	134	old	906.5	0.066	17857.369	1696.703	0.779	1424.758	0.127	13743.099	1537.183	0.823	0.599
right	tight	134	old	760.899	0.074	18894.071	1902.647	0.8	1423.524	0.306	8748.723	1235.697	0.746	0.521
left	medium	134	old	759.528	0.116	23795.975	2304.311	0.782	1212.623	0.261	20013.196	2023.832	0.7	0.475
right	medium	134	old	832.868	0.099	20497.077	2311.608	0.797	865.278	0.109	16955.03	1669.806	0.81	0.537
left	loose	134	old	705.754	0.094	23719.326	2456.115	0.777	954.33	0.091	14017.173	1352.6	0.812	0.443
right	loose	134	old	840.123	0.076	21482.267	2108.229	0.828	910.343	0.116	12648.554	1421.409	0.777	0.399
right	loose	1098	old	1020.2	0.135	17504.744	1659.548	0.817	1361.433	0.345	7050.134	1205.198	0.496	0.257
right	tight	1098	old	924.833	0.129	17028.541	2107.616	0.781	1267.523	0.274	9116.795	1307.764	0.689	0.525
right	medium	1098	old	1040.287	0.19	10700.471	1353.688	0.777	1242.42	0.17	6886.581	1151.827	0.714	0.389
left	tight	1098	old	841.008	0.28	11448.53	1508.262	0.651	1702.821	0.296	11396.824	1516.085	0.686	0.571
left	loose	1098	old	1155.915	0.095	11350.602	1479.117	0.801	1457.578	0.434	12811.39	1371.309	0.661	0.425
left	medium	1098	old	1020.289	0.163	11993.425	1293.186	0.789	1363.495	0.319	9482.023	1446.932	0.591	0.318
left	loose	1099	old	977.577	0.202	7615.504	999.875	0.708	1936.02	0.228	4197.324	699.623	0.575	0.397
left	tight	1099	old	918.247	0.1	13707.917	1563.575	0.716	2907.608	0.212	5724.619	819.827	0.666	0.426
left	medium	1099	old	1046.94	0.121	7315.308	942.087	0.631	2243.081	0.273	3025.133	643.978	0.5	0.316
right	medium	1099	old	949.6	0.226	8785.628	1172.424	0.613	2723.223	0.391	4344.585	873.61	0.652	0.37
right	tight	1099	old	1065.273	0.143	10618.765	1062.258	0.781	2877.424	0.218	3659.31	637.308	0.634	0.507
right	loose	1099	old	974.381	0.309	7687.751	988.904	0.535	1565.823	0.404	6092.961	995.961	0.491	0.137
